# Supplementary material for: Direct Air Capture of CO2 through Carbonate Alkalinity Generated by Phytoplankton Nitrate Assimilation
Source: Int J Environ Res Public Health. 2022 Dec 29;20(1):550. doi: 10.3390/ijerph20010550 (PMC9820007; doi:10.3390/ijerph20010550)
Supplement: Supplementary file 1 [file ijerph-20-00550-s001.zip]

Archive with 1 entries (1 files):
- ijerph-2058995-supplementary.pdf
